# Supplementary material for: Targeted innate immune inhibition therapy compared with antibiotics for recurrent acute cystitis: a randomized, open-label phase 2 trial
Source: Nat Microbiol. 2026 Feb 12;11(3):638–47. doi: 10.1038/s41564-026-02262-1 (PMC12962970; doi:10.1038/s41564-026-02262-1)
Supplement: Supplementary file 5 — Statistical source data. [file 41564_2026_2262_MOESM5_ESM.xlsx]

## Sheet: Fig2
Patient	Treatment	Visit	Typical_Symptoms	Dynamics	Quality_of_Life
1	anakinra	Day1	12		6
1	anakinra	Day5	4	1	1
1	anakinra	Day15	5	1	2
1	anakinra	Day30	0	0	0
1	anakinra	6months	0	0	0
2	anakinra	Day1	8		5
2	anakinra	Day5	9	3	4
2	anakinra	Day15	7	3	4
2	anakinra	Day30	3	2	1
2	anakinra	6months	7	3	3
3	nitrofurantoin	Day1	11		7
3	nitrofurantoin	Day5	1	1	1
3	nitrofurantoin	Day15	0	0	0
3	nitrofurantoin	Day30	0	0	0
3	nitrofurantoin	6months	0	0	0
4	nitrofurantoin	Day1	13		4
4	nitrofurantoin	Day5	3	1	1
4	nitrofurantoin	Day15	4	0	1
4	nitrofurantoin	Day30	0	0	0
4	nitrofurantoin	6months	6	2	2
5	anakinra	Day1	10		3
5	anakinra	Day5	4	2	1
5	anakinra	Day15	6	1	3
5	anakinra	Day30	3	2	1
5	anakinra	6months	1	1	0
6	anakinra	Day1	14		6
6	anakinra	Day5	11	3	3
6	anakinra	Day15	2	1	1
6	anakinra	Day30	12	4	5
6	anakinra	6months	4	3	3
7	anakinra	Day1	13		7
7	anakinra	Day5	8	2	6
7	anakinra	Day15	9	2	6
7	anakinra	Day30	7	2	7
7	anakinra	6months	7	1	6
8	nitrofurantoin	Day1	11		7
8	nitrofurantoin	Day5	1	1	2
8	nitrofurantoin	Day15	0	0	0
8	nitrofurantoin	Day30	0	0	0
8	nitrofurantoin	6months	0	0	0
9	anakinra	Day1	10		4
9	anakinra	Day5	4	2	3
9	anakinra	Day15	0	0	0
9	anakinra	Day30	0	0	0
9	anakinra	6months	0	0	0
10	anakinra	Day1	11		6
10	anakinra	Day5	7	2	3
10	anakinra	Day15	9	2	2
10	anakinra	Day30	0	0	0
10	anakinra	6months	2	0	1
11	anakinra	Day1	10		7
11	anakinra	Day5	0	0	0
11	anakinra	Day15	0	0	0
11	anakinra	6months	7	2	7
12	nitrofurantoin	Day1	9		6
12	nitrofurantoin	Day5	10	2	4
12	nitrofurantoin	Day15	2	1	0
12	nitrofurantoin	Day30	0	0	0
12	nitrofurantoin	6months	1	1	0
13	nitrofurantoin	Day1	7		4
13	nitrofurantoin	Day5	0	0	0
13	nitrofurantoin	Day15	0	0	0
13	nitrofurantoin	Day30	0	0	0
13	nitrofurantoin	6months	0	0	0
14	anakinra	Day1	11		6
14	anakinra	Day5	5	1	1
14	anakinra	Day15	2	1	0
14	anakinra	Day30	0	0	0
14	anakinra	6months	3	1	3
15	anakinra	Day1	10		8
15	anakinra	Day5	4	1	1
15	anakinra	Day15	0	0	0
15	anakinra	Day30	0	0	0
15	anakinra	6months	1	1	2
16	anakinra	Day1	15		7
16	anakinra	Day5	3	1	3
16	anakinra	Day15	1	1	0
16	anakinra	Day30	2	1	1
16	anakinra	6months	2	0	0
17	anakinra	Day1	11		7
17	anakinra	Day5	8	2	7
17	anakinra	Day15	0	1	0
17	anakinra	Day30	0	0	0
17	anakinra	6months	0	0	0
18	nitrofurantoin	Day1	9		5
18	nitrofurantoin	Day5	9	2	6
18	nitrofurantoin	Day15	6	2	5
18	nitrofurantoin	Day30	6	2	3
18	nitrofurantoin	6months	10	4	8
19	anakinra	Day1	9		4
19	anakinra	Day5	0	0	0
19	anakinra	Day15	0	0	0
19	anakinra	Day30	1	1	0
19	anakinra	6months	1	0	0
20	nitrofurantoin	Day1	11		6
20	nitrofurantoin	Day5	0	0	0
20	nitrofurantoin	Day15	1	0	0
20	nitrofurantoin	Day30	0	0	0
20	nitrofurantoin	6months	0	0	0
21	anakinra	Day1	15		9
21	anakinra	Day5	8	1	3
21	anakinra	Day15	10	1	3
21	anakinra	Day30	1	0	0
21	anakinra	6months	1	0	0
22	nitrofurantoin	Day1	15		9
22	nitrofurantoin	Day5	11	3	7
22	nitrofurantoin	Day15	2	1	1
22	nitrofurantoin	Day30	15	3	9
22	nitrofurantoin	6months	10	2	9
23	anakinra	Day1	8		3
23	anakinra	Day5	1	1	0
23	anakinra	Day15	1	0	0
23	anakinra	Day30	1	0	0
23	anakinra	6months	2	1	3
24	anakinra	Day1	7		6
24	anakinra	Day5	2	2	3
24	anakinra	Day15	2	1	2
24	anakinra	Day30	1	0	0
24	anakinra	6months	5	1	3
25	nitrofurantoin	Day1	6		2
25	nitrofurantoin	Day5	1	1	1
25	nitrofurantoin	Day15	1	1	1
25	nitrofurantoin	Day30	0	0	0
25	nitrofurantoin	6months	3	3	1
26	anakinra	Day1	10		6
26	anakinra	Day5	3	1	1
26	anakinra	Day15	4	1	0
26	anakinra	Day30	0	0	0
26	anakinra	6months	0	1	0
27	anakinra	Day1	14		5
27	anakinra	Day5	1	0	0
27	anakinra	Day15	0	0	0
27	anakinra	Day30	0	0	0
27	anakinra	6months	0	0	0
28	anakinra	Day1	10		4
28	anakinra	Day5	3	1	0
28	anakinra	Day15	2	0	1
28	anakinra	Day30	0	0	0
28	anakinra	6months	1	1	0
29	nitrofurantoin	Day1	7		3
29	nitrofurantoin	Day5	0	0	0
29	nitrofurantoin	Day15	0	0	0
29	nitrofurantoin	Day30	0	0	0
29	nitrofurantoin	6months	0	0	0
30	anakinra	Day1	9		4
30	anakinra	Day5	0	0	0
30	anakinra	Day15	0	0	0
30	anakinra	Day30	0	0	0
30	anakinra	6months	0	0	0

## Sheet: Fig3
Fig. 3a Sum of Differential Symptom scores per patient						Fig. 3b Frequency of recurrences						Fig. 3d Top regulated canonical pathways
Patient	Treatment	Visit	Differential_Symptoms			Patient	Treatment	UTI episodes, previous 6 months (N)	UTI episodes at 6 months follow-up (N)			Time-point	Treatment	Pathway name	-log (P-value)	Z-score
1	anakinra	Day1	0			1	anakinra	ND	1			Day2 vs Day1	anakinra	Phagosome formation	3.81	-3.87
1	anakinra	Day5	0			2	anakinra	2	1			Day2 vs Day1	anakinra	TLR signaling	3.86	-2
1	anakinra	Day15	0			3	nitrofurantoin	6	2			Day2 vs Day1	anakinra	Osteoarthritis	3.93	-2.12
1	anakinra	Day30	0			4	nitrofurantoin	3	3			Day2 vs Day1	anakinra	MyD88:TIRAP cascade	4.17	-2.24
1	anakinra	6months	0			5	anakinra	3*	2			Day2 vs Day1	anakinra	S100 family	4.65	-4.12
2	anakinra	Day1	0			6	anakinra	10	2			Day2 vs Day1	anakinra	Cytokine storm	5.04	-3.61
2	anakinra	Day5	0			7	anakinra	5	1			Day2 vs Day1	anakinra	TREM1 signaling	5.13	-2.65
2	anakinra	Day15	0			8	nitrofurantoin	2	1			Day2 vs Day1	anakinra	Regulation of TLR	5.61	-2.24
2	anakinra	Day30	0			9	anakinra	4	0			Day2 vs Day1	anakinra	Granulocyte adhesion	5.75	0
2	anakinra	6months	1			10	anakinra	3	1			Day2 vs Day1	anakinra	Neutrophil degranulation	15.9	-5.57
3	nitrofurantoin	Day1	1			11	anakinra	2	1			Day5 vs Day1	anakinra	TREM1 signaling	4.84	-2.45
3	nitrofurantoin	Day5	0			12	nitrofurantoin	8	1			Day5 vs Day1	anakinra	S100 family	4.98	-4.12
3	nitrofurantoin	Day15	0			13	nitrofurantoin	5	0			Day5 vs Day1	anakinra	Phagosome formation	5.02	-4
3	nitrofurantoin	Day30	0			14	anakinra	4	1			Day5 vs Day1	anakinra	IL-27 signaling	5.3	-0.71
3	nitrofurantoin	6months	0			15	anakinra	2	0			Day5 vs Day1	anakinra	LXR/RXR activation	5.48	1.89
4	nitrofurantoin	Day1	1			16	anakinra	>10	1			Day5 vs Day1	anakinra	TLR signaling	5.74	-2.45
4	nitrofurantoin	Day5	1			17	anakinra	4	0			Day5 vs Day1	anakinra	IL-10 signaling	5.76	0
4	nitrofurantoin	Day15	0			18	nitrofurantoin	4	1			Day5 vs Day1	anakinra	Cytokine storm	5.84	-3.05
4	nitrofurantoin	Day30	0			19	anakinra	3	1			Day5 vs Day1	anakinra	Activin / inhibin	6.71	-3.32
4	nitrofurantoin	6months	0			20	nitrofurantoin	4	1			Day5 vs Day1	anakinra	Neutrophil degranulation	8.62	-4.36
5	anakinra	Day1	1			21	anakinra	3*	0			Day2 vs Day1	nitrofurantoin	Galactose catabolism	1.76
5	anakinra	Day5	1			22	nitrofurantoin	4	0			Day2 vs Day1	nitrofurantoin	Autoimmune disease	1.83
5	anakinra	Day15	0			23	anakinra	2	0			Day2 vs Day1	nitrofurantoin	Olfactory receptors	2.18	0
5	anakinra	Day30	0			24	anakinra	3	1			Day2 vs Day1	nitrofurantoin	Galactosamine synthesis	2.36
5	anakinra	6months	0			25	nitrofurantoin	5	2			Day2 vs Day1	nitrofurantoin	Olfactory signaling	2.44
6	anakinra	Day1	0			26	anakinra	2	1			Day5 vs Day1	nitrofurantoin	Glycerol transport (aquaporins)	1.95
6	anakinra	Day5	0			27	anakinra	3*	0			Day5 vs Day1	nitrofurantoin	Circadian genes activation	2
6	anakinra	Day15	0			28	anakinra	3	2			Day5 vs Day1	nitrofurantoin	Neutrophil degranulation	2.32	-2.83
6	anakinra	Day30	2			29	nitrofurantoin	3	0			Day5 vs Day1	nitrofurantoin	Formation of the nephric duct	2.35
6	anakinra	6months	0			30	anakinra	2	0			Day5 vs Day1	nitrofurantoin	Phototransduction	2.46
7	anakinra	Day1	0			*Number of UTI episodes, previous 12 months
7	anakinra	Day5	0			ND, no data
7	anakinra	Day15	0
7	anakinra	Day30	2
7	anakinra	6months	1
8	nitrofurantoin	Day1	1
8	nitrofurantoin	Day5	0
8	nitrofurantoin	Day15	0
8	nitrofurantoin	Day30	0
8	nitrofurantoin	6months	0
9	anakinra	Day1	0
9	anakinra	Day5	0
9	anakinra	Day15	0
9	anakinra	Day30	0
9	anakinra	6months	0
10	anakinra	Day1	1
10	anakinra	Day5	0
10	anakinra	Day15	1
10	anakinra	Day30	0
10	anakinra	6months	2
11	anakinra	Day1	0
11	anakinra	Day5	0
11	anakinra	Day15	0
11	anakinra	6months	1
12	nitrofurantoin	Day1	1
12	nitrofurantoin	Day5	0
12	nitrofurantoin	Day15	0
12	nitrofurantoin	Day30	0
12	nitrofurantoin	6months	0
13	nitrofurantoin	Day1	2
13	nitrofurantoin	Day5	0
13	nitrofurantoin	Day15	0
13	nitrofurantoin	Day30	0
13	nitrofurantoin	6months	0
14	anakinra	Day1	4
14	anakinra	Day5	1
14	anakinra	Day15	0
14	anakinra	Day30	0
14	anakinra	6months	1
15	anakinra	Day1	2
15	anakinra	Day5	0
15	anakinra	Day15	0
15	anakinra	Day30	0
15	anakinra	6months	1
16	anakinra	Day1	3
16	anakinra	Day5	0
16	anakinra	Day15	0
16	anakinra	Day30	0
16	anakinra	6months	0
17	anakinra	Day1	0
17	anakinra	Day5	0
17	anakinra	Day15	0
17	anakinra	Day30	0
17	anakinra	6months	0
18	nitrofurantoin	Day1	0
18	nitrofurantoin	Day5	2
18	nitrofurantoin	Day15	1
18	nitrofurantoin	Day30	1
18	nitrofurantoin	6months	3
19	anakinra	Day1	0
19	anakinra	Day5	0
19	anakinra	Day15	0
19	anakinra	Day30	0
19	anakinra	6months	0
20	nitrofurantoin	Day1	6
20	nitrofurantoin	Day5	0
20	nitrofurantoin	Day15	0
20	nitrofurantoin	Day30	0
20	nitrofurantoin	6months	0
21	anakinra	Day1	3
21	anakinra	Day5	0
21	anakinra	Day15	0
21	anakinra	Day30	0
21	anakinra	6months	0
22	nitrofurantoin	Day1	6
22	nitrofurantoin	Day5	3
22	nitrofurantoin	Day15	1
22	nitrofurantoin	Day30	2
22	nitrofurantoin	6months	2
23	anakinra	Day1	0
23	anakinra	Day5	0
23	anakinra	Day15	0
23	anakinra	Day30	0
23	anakinra	6months	0
24	anakinra	Day1	1
24	anakinra	Day5	0
24	anakinra	Day15	0
24	anakinra	Day30	0
24	anakinra	6months	1
25	nitrofurantoin	Day1	1
25	nitrofurantoin	Day5	0
25	nitrofurantoin	Day15	0
25	nitrofurantoin	Day30	0
25	nitrofurantoin	6months	0
26	anakinra	Day1	0
26	anakinra	Day5	0
26	anakinra	Day15	0
26	anakinra	Day30	0
26	anakinra	6months	0
27	anakinra	Day1	4
27	anakinra	Day5	0
27	anakinra	Day15	0
27	anakinra	Day30	0
27	anakinra	6months	0
28	anakinra	Day1	2
28	anakinra	Day5	3
28	anakinra	Day15	3
28	anakinra	Day30	0
28	anakinra	6months	0
29	nitrofurantoin	Day1	3
29	nitrofurantoin	Day5	0
29	nitrofurantoin	Day15	0
29	nitrofurantoin	Day30	0
29	nitrofurantoin	6months	0
30	anakinra	Day1	2
30	anakinra	Day5	0
30	anakinra	Day15	0
30	anakinra	Day30	0
30	anakinra	6months	0

## Sheet: Fig4
Fig. 4a Patients with ≥105 CFU/mL								Fig. 4b Patients with <105 CFU/mL								Fig. 4c Symptoms Dynamics						Fig. 4d Frequency of recurrences
Patient	Treatment	Visit	Typical_Symptoms	Quality_of_Life	Differential Symptoms			Patient	Treatment	Visit	Typical_Symptoms	Quality_of_Life	Differential Symptoms			Patient	Treatment	Group	Dynamics			Patient	Treatment	Group	UTI episodes, previous 6 months (N)	UTI episodes at 6 months follow-up (N)
1	anakinra	Day1	12	6	0			5	anakinra	Day1	10	3	1			1	anakinra	≥105 CFU	1			1	anakinra	≥105 CFU	ND	1
1	anakinra	Day5	4	1	0			5	anakinra	Day5	4	1	1			2	anakinra	≥105 CFU	3			2	anakinra	≥105 CFU	2	1
2	anakinra	Day1	8	5	0			6	anakinra	Day1	14	6	0			3	nitrofurantoin	≥105 CFU	1			3	nitrofurantoin	≥105 CFU	6	2
2	anakinra	Day5	9	4	0			6	anakinra	Day5	11	3	0			4	nitrofurantoin	≥105 CFU	1			4	nitrofurantoin	≥105 CFU	3	3
3	nitrofurantoin	Day1	11	7	1			9	anakinra	Day1	10	4	0			5	anakinra	<105 CFU	2			5	anakinra	<105 CFU	3*	2
3	nitrofurantoin	Day5	1	1	0			9	anakinra	Day5	4	3	0			6	anakinra	<105 CFU	3			6	anakinra	<105 CFU	10	2
4	nitrofurantoin	Day1	13	4	1			11	anakinra	Day1	10	7	0			7	anakinra	≥105 CFU	2			7	anakinra	≥105 CFU	5	1
4	nitrofurantoin	Day5	3	1	1			11	anakinra	Day5	0	0	0			8	nitrofurantoin	≥105 CFU	1			8	nitrofurantoin	≥105 CFU	2	1
7	anakinra	Day1	13	7	0			12	nitrofurantoin	Day1	9	6	1			9	anakinra	<105 CFU	2			9	anakinra	<105 CFU	4	0
7	anakinra	Day5	8	6	0			12	nitrofurantoin	Day5	10	4	0			10	anakinra	≥105 CFU	2			10	anakinra	≥105 CFU	3	1
8	nitrofurantoin	Day1	11	7	1			15	anakinra	Day1	10	8	2			11	anakinra	<105 CFU	0			11	anakinra	<105 CFU	2	1
8	nitrofurantoin	Day5	1	2	0			15	anakinra	Day5	4	1	0			12	nitrofurantoin	<105 CFU	2			12	nitrofurantoin	<105 CFU	8	1
10	anakinra	Day1	11	6	1			16	anakinra	Day1	15	7	3			13	nitrofurantoin	≥105 CFU	0			13	nitrofurantoin	≥105 CFU	5	0
10	anakinra	Day5	7	3	0			16	anakinra	Day5	3	3	0			14	anakinra	≥105 CFU	1			14	anakinra	≥105 CFU	4	1
13	nitrofurantoin	Day1	7	4	2			25	nitrofurantoin	Day1	6	2	1			15	anakinra	<105 CFU	1			15	anakinra	<105 CFU	2	0
13	nitrofurantoin	Day5	0	0	0			25	nitrofurantoin	Day5	1	1	0			16	anakinra	<105 CFU	1			16	anakinra	<105 CFU	>10	1
14	anakinra	Day1	11	6	4			28	anakinra	Day1	10	4	2			17	anakinra	≥105 CFU	2			17	anakinra	≥105 CFU	4	0
14	anakinra	Day5	5	1	1			28	anakinra	Day5	3	0	3			18	nitrofurantoin	≥105 CFU	2			18	nitrofurantoin	≥105 CFU	4	1
17	anakinra	Day1	11	7	0			30	anakinra	Day1	9	4	2			19	anakinra	≥105 CFU	0			19	anakinra	≥105 CFU	3	1
17	anakinra	Day5	8	7	0			30	anakinra	Day5	0	0	0			20	nitrofurantoin	≥105 CFU	0			20	nitrofurantoin	≥105 CFU	4	1
18	nitrofurantoin	Day1	9	5	0											21	anakinra	≥105 CFU	1			21	anakinra	≥105 CFU	3*	0
18	nitrofurantoin	Day5	9	6	2											22	nitrofurantoin	≥105 CFU	3			22	nitrofurantoin	≥105 CFU	4	0
19	anakinra	Day1	9	4	0											23	anakinra	≥105 CFU	1			23	anakinra	≥105 CFU	2	0
19	anakinra	Day5	0	0	0											24	anakinra	≥105 CFU	2			24	anakinra	≥105 CFU	3	1
20	nitrofurantoin	Day1	11	6	6											25	nitrofurantoin	<105 CFU	1			25	nitrofurantoin	<105 CFU	5	2
20	nitrofurantoin	Day5	0	0	0											26	anakinra	≥105 CFU	1			26	anakinra	≥105 CFU	2	1
21	anakinra	Day1	15	9	3											27	anakinra	≥105 CFU	0			27	anakinra	≥105 CFU	3*	0
21	anakinra	Day5	8	3	0											28	anakinra	<105 CFU	1			28	anakinra	<105 CFU	3	2
22	nitrofurantoin	Day1	15	9	6											29	nitrofurantoin	≥105 CFU	0			29	nitrofurantoin	≥105 CFU	3	0
22	nitrofurantoin	Day5	11	7	3											30	anakinra	<105 CFU	0			30	anakinra	<105 CFU	2	0
23	anakinra	Day1	8	3	0																	*Number of UTI episodes, previous 12 months
23	anakinra	Day5	1	0	0																	ND, no data
24	anakinra	Day1	7	6	1
24	anakinra	Day5	2	3	0
26	anakinra	Day1	10	6	0
26	anakinra	Day5	3	1	0
27	anakinra	Day1	14	5	4
27	anakinra	Day5	1	0	0
29	nitrofurantoin	Day1	7	3	3
29	nitrofurantoin	Day5	0	0	0

## Sheet: Extended Data Fig 1
Patient	Treatment	Visit	Leukocytes	Neutrophils	Lymphocytes
1	anakinra	Day5	6.6	3.5	2.45
1	anakinra	Day2	7.8	4.3	2.78
1	anakinra	Day15	10	6.4	2.65
1	anakinra	Day1	9.2	6	2.5
1	anakinra	6months	10	6.7	2.51
2	anakinra	Day5	4.8	2.5	1.86
2	anakinra	Day2	5.1	2.7	1.87
2	anakinra	Day15	5.9	3	2.28
2	anakinra	Day1	6.7	4	2.24
2	anakinra	6months	5.8	3.4	1.86
3	nitrofurantoin	Day5	6.1	3.4	2.01
3	nitrofurantoin	Day2	5.3	3	1.81
3	nitrofurantoin	Day15	5.9	3.4	1.93
3	nitrofurantoin	Day1	7.4	4.5	2.24
3	nitrofurantoin	6months	3.8	2	1.48
4	nitrofurantoin	Day5	5.7	3.3	1.74
4	nitrofurantoin	Day15	9.1	7	1.37
4	nitrofurantoin	Day1	6.3	3.6	2.03
4	nitrofurantoin	6months	6.2	4	1.45
5	anakinra	Day5	4.8	2.9	1.28
5	anakinra	Day2	5.7	3	1.95
5	anakinra	Day15	4.8	2.7	1.4
5	anakinra	Day1	8.4	5.5	2.11
5	anakinra	6months	4.7	2.7	1.5
6	anakinra	Day5	3.3	1.6	1.24
6	anakinra	Day15	3.8	1.9	1.36
6	anakinra	Day1	4.4	2.5	1.49
6	anakinra	6months	4.7	2.7	1.5
7	anakinra	Day5	5.8	3.3	1.84
7	anakinra	Day15	4.6	2.8	1.12
7	anakinra	Day1	4.3	2.2	1.18
7	anakinra	6months	3.6	1.8	1.24
8	nitrofurantoin	Day5	8.6	4.7	3.24
8	nitrofurantoin	Day2	13.5	11.15	1.67
8	nitrofurantoin	Day15	8.9	5.1	3.21
8	nitrofurantoin	Day1	15.6	12.28	2.45
8	nitrofurantoin	6months	7.6	4.5	2.58
9	anakinra	Day5	5.1	3.1	1.54
9	anakinra	Day2	5	2.6	1.27
9	anakinra	Day15	6.1	3.7	1.67
9	anakinra	Day1	5.6	3.1	1.53
9	anakinra	6months	10.1	7.7	1.61
10	anakinra	Day5	5.9	3.6	1.8
10	anakinra	Day2	5.3	2.5	2.31
10	anakinra	Day15	5.7	3.1	1.85
10	anakinra	Day1	6.7	4.4	1.91
10	anakinra	6months	5	2.5	1.84
11	anakinra	Day5	5.5	3	2.01
11	anakinra	Day2	7	3.8	2.53
11	anakinra	Day15	6.1	3.8	1.79
11	anakinra	Day1	11.4	8.8	1.91
11	anakinra	6months	12	9.6	1.53
12	nitrofurantoin	Day5	3.5	1.4	1.51
12	nitrofurantoin	Day2	3.4	1.4	1.45
12	nitrofurantoin	Day15	3.7	1.8	1.47
12	nitrofurantoin	Day1	4.1	2.2	1.4
12	nitrofurantoin	6months	4.2	2.6	0.87
13	nitrofurantoin	Day5	4.4	2.7	1.17
13	nitrofurantoin	Day2	4.7	2.9	1.26
13	nitrofurantoin	Day15	4.6	4	1.12
13	nitrofurantoin	Day1	5.9	4.4	1.06
13	nitrofurantoin	6months	4.3	2.5	1.35
14	anakinra	Day5	8.1	4.3	2.86
14	anakinra	Day2	9.3	4.86	3.85
14	anakinra	Day15	7	3.7	2.63
14	anakinra	Day1	10	6.1	3.08
14	anakinra	6months	7.5	4.1	2.6
15	anakinra	Day5	5.8	3.5	1.9
15	anakinra	Day15	7	4.6	1.87
15	anakinra	6months	7.6	5	1.93
16	anakinra	Day5	3.3	1.7	1.32
16	anakinra	Day2	5.2	3.3	1.52
16	anakinra	Day15	4.5	2.9	1.19
16	anakinra	Day1	5.2	3.3	1.52
16	anakinra	6months	4.3	2.7	1.19
17	anakinra	Day5	4.2	2	1.43
17	anakinra	Day2	5.2	2.7	1.72
17	anakinra	Day15	6.4	4.2	1.19
17	anakinra	Day1	7.6	5.1	1.64
17	anakinra	6months	5.7	3.4	1.53
18	nitrofurantoin	Day5	8.2	6.1	1.39
18	nitrofurantoin	Day2	6.8	4.8	1.42
18	nitrofurantoin	Day15	7	4.2	2.03
18	nitrofurantoin	Day1	7.8	5.1	1.92
18	nitrofurantoin	6months	6.7	4.4	1.61
19	anakinra	Day5	7.2	3.7	2.27
19	anakinra	Day2	7.2	4.1	1.87
19	anakinra	Day15	7.7	4.81	1.97
19	anakinra	Day1	7.2	4.6	1.6
19	anakinra	6months	5.4
20	nitrofurantoin	Day5	6.2	2.8	2.57
20	nitrofurantoin	Day2	7.4	4.11	2.53
20	nitrofurantoin	Day15	5.3	2.6	1.98
20	nitrofurantoin	Day1	7.2	4.56	2.04
20	nitrofurantoin	6months	5.2
21	anakinra	Day5	6.2	3.2	2.08
21	anakinra	Day2	6.6	3.5	2.12
21	anakinra	Day15	7	4.1	2.04
21	anakinra	Day1	8.5	6.02	1.63
21	anakinra	6months	6.4	3.8	1.86
22	nitrofurantoin	Day5	15.8
22	nitrofurantoin	Day2	17	10.89	4.49
22	nitrofurantoin	Day15	13.6	8.4	3.97
22	nitrofurantoin	Day1	18	12.2	4.2
22	nitrofurantoin	6months	15	10.7	3.15
23	anakinra	Day5	5.7	3.4	1.75
23	anakinra	Day2	4.7	2.7	1.44
23	anakinra	Day15	5	2.8	1.57
23	anakinra	Day1	5.5	3.4	1.53
23	anakinra	6months	5.5	3.4	1.5
24	anakinra	Day5	4.7	2.7	1.56
24	anakinra	Day2	4.2
24	anakinra	Day15	5.8	3.6	1.67
24	anakinra	Day1	5.7	4	1.15
24	anakinra	6months	7.6	5.6	1.6
25	nitrofurantoin	Day5	6.6	4.1	1.74
25	nitrofurantoin	Day2	6.6
25	nitrofurantoin	Day15	5.8	2.7	2.13
25	nitrofurantoin	Day1	7.4
25	nitrofurantoin	6months	6.5	3.8	1.9
26	anakinra	Day5	4.6
26	anakinra	Day2	3.3
26	anakinra	Day15	5.6
26	anakinra	Day1	4.7
26	anakinra	6months	3.8	2.2	1.11
27	anakinra	Day5	7.8	5.6	1.01
27	anakinra	Day2	7.5	5.6	1.03
27	anakinra	Day15	6.4	4.7	0.93
27	anakinra	Day1	7.5	5.2	1.37
27	anakinra	6months	6.2	3.9	1.23
28	anakinra	Day5	3.6	1.8	1.22
28	anakinra	Day2	2.8	1.3	1.04
28	anakinra	Day15	3.5	2	1.04
28	anakinra	Day1	3.8	2.2	1.16
28	anakinra	6months	3	1.6	0.87
29	nitrofurantoin	Day5	5.7	3.1	1.87
29	nitrofurantoin	Day2	8.7	5.6	2.12
29	nitrofurantoin	Day15	4.9	2	2.14
29	nitrofurantoin	Day1	10.4	5.97	3.76
29	nitrofurantoin	6months	8.1	5.3	1.97
30	anakinra	Day5	4.6	2.3	1.92
30	anakinra	Day2	7.5	4.7	2.33
30	anakinra	Day15	7.2	4.6	1.85
30	anakinra	Day1	8	5.6	1.84
30	anakinra	6months	7.7	5	2.17
